# Supplementary material for: LiCo2As3O10: une nouvelle structure à tunnels inter­connectés
Source: Acta Crystallogr Sect E Struct Rep Online. 2013 May 31;69(Pt 6):i39. doi: 10.1107/S1600536813013548 (PMC3684868; doi:10.1107/S1600536813013548)
Supplement: Supplementary file 1 [file e-69-00i39-sup1.cif]

##############################################################################
#                                                                            #
# This CIF contains the data in a paper accepted for publication in          #
# Acta Crystallographica Section E. It conforms to the requirements of       #
# Notes for Authors for Acta Crystallographica Section E, and has been       #
# peer reviewed under the auspices of the IUCr Commission on Journals.       #
#                                                                            #
# Full details of the Crystallographic Information File format               #
# are given in the paper "The Crystallographic Information File (CIF):       #
# a New Standard Archive File for Crystallography" by S. R. Hall, F. H.      #
# Allen and I. D. Brown [Acta Cryst. (1991), A47, 655-685].                  #
#                                                                            #
# The current version of the core CIF dictionary is obtainable from          #
# ftp://ftp.iucr.org/pub/cif_core.dic.                                       #
#                                                                            #
# Software is freely available for graphical display of the structure(s)     #
# in this CIF. For information consult the CIF software page                 #
# http://www.iucr.org/resources/cif/software.                                #
#                                                                            #
# This file may be used for bona fide research purposes within the           #
# scientific community so long as proper attribution is given to the journal # 
# article from which it was obtained.                                        #
#                                                                            #
##############################################################################
data_I
_audit_creation_method     SHELXL-97
_chemical_name_systematic
;
Lithium dicobalt(II) triarsenate
;
_chemical_name_common     ?
_chemical_formula_moiety     ?
_chemical_formula_sum     'As3 Co2 Li O10'
_chemical_formula_structural     'Li Co2 (As3 O10)'
_chemical_formula_iupac     'Li Co2 (As3 O10)'
_chemical_formula_weight     509.56
_chemical_melting_point     ?
_symmetry_cell_setting     monoclinic
_symmetry_space_group_name_H-M     'P 21/m'
_symmetry_space_group_name_Hall     '-P 2yb'
loop_
    _symmetry_equiv_pos_as_xyz
    'x, y, z'
    '-x, y+1/2, -z'
    '-x, -y, -z'
    'x, -y-1/2, z'
_cell_length_a     4.830(2)
_cell_length_b     8.721(2)
_cell_length_c     9.3269(9)
_cell_angle_alpha     90.00
_cell_angle_beta     98.08(3)
_cell_angle_gamma     90.00
_cell_volume     388.97(19)
_cell_formula_units_Z     2
_cell_measurement_reflns_used     25
_cell_measurement_theta_min     12.37
_cell_measurement_theta_max     14.84
_cell_measurement_temperature     298(2)
_exptl_crystal_description     Parallelepiped
_exptl_crystal_colour     pink
_exptl_crystal_size_max     0.14
_exptl_crystal_size_mid     0.10
_exptl_crystal_size_min     0.07
_exptl_crystal_density_diffrn     4.351
_exptl_crystal_density_meas     ?
_exptl_crystal_density_method     'not measured'
_exptl_crystal_F_000     472
_exptl_absorpt_coefficient_mu     16.972
_exptl_absorpt_correction_type     psi-scan
_exptl_absorpt_process_details     '(North <i>et al.</i>, 1968)'
_exptl_absorpt_correction_T_min     0.1998
_exptl_absorpt_correction_T_max     0.3829
_exptl_special_details     ?
_diffrn_ambient_temperature     298(2)
_diffrn_radiation_type     MoK\a
_diffrn_radiation_wavelength     0.71073
_diffrn_radiation_source     'fine-focus sealed tube'
_diffrn_radiation_monochromator     graphite
_diffrn_measurement_device_type     'Enraf--Nonius CAD-4'
_diffrn_measurement_method     \w/2\q
_diffrn_detector_area_resol_mean     ?
_diffrn_reflns_number     2027
_diffrn_reflns_av_R_equivalents     0.0244
_diffrn_reflns_av_sigmaI/netI     0.0247
_diffrn_reflns_theta_min     2.21
_diffrn_reflns_theta_max     26.95
_diffrn_reflns_theta_full     26.95
_diffrn_measured_fraction_theta_max     1.000
_diffrn_measured_fraction_theta_full     1.000
_diffrn_reflns_limit_h_min     -6
_diffrn_reflns_limit_h_max     6
_diffrn_reflns_limit_k_min     -1
_diffrn_reflns_limit_k_max     11
_diffrn_reflns_limit_l_min     -11
_diffrn_reflns_limit_l_max     11
_diffrn_standards_number     2
_diffrn_standards_interval_count     120
_diffrn_standards_interval_time     ?
_diffrn_standards_decay_%     3
loop_
    _diffrn_standard_refln_index_h
    _diffrn_standard_refln_index_k
    _diffrn_standard_refln_index_l
    3 -1 2
    2 3 2
_refine_special_details
;
 Refinement of F^2^ against ALL reflections.  The weighted R-factor wR and
 goodness of fit S are based on F^2^, conventional R-factors R are based
 on F, with F set to zero for negative F^2^. The threshold expression of
 F^2^ > 2sigma(F^2^) is used only for calculating R-factors(gt) etc. and is
 not relevant to the choice of reflections for refinement.  R-factors based
 on F^2^ are statistically about twice as large as those based on F, and R-
 factors based on ALL data will be even larger.
;
_reflns_number_total     903
_reflns_number_gt     816
_reflns_threshold_expression     I>2\s(I)
_refine_ls_structure_factor_coef     Fsqd
_refine_ls_matrix_type     full
_refine_ls_R_factor_all     0.0271
_refine_ls_R_factor_gt     0.0229
_refine_ls_wR_factor_gt     0.0609
_refine_ls_wR_factor_ref     0.0633
_refine_ls_goodness_of_fit_ref     1.096
_refine_ls_restrained_S_all     1.095
_refine_ls_number_reflns     903
_refine_ls_number_parameters     82
_refine_ls_number_restraints     1
_refine_ls_hydrogen_treatment     ?
_refine_ls_weighting_scheme     calc
_refine_ls_weighting_details
         'calc w=1/[\s^2^(Fo^2^)+(0.0372P)^2^+0.4094P] where P=(Fo^2^+2Fc^2^)/3'
_atom_sites_solution_hydrogens     ?
_atom_sites_solution_primary     direct
_atom_sites_solution_secondary     difmap
_refine_ls_shift/su_max     0.007
_refine_ls_shift/su_mean     0.000
_refine_diff_density_max     1.129
_refine_diff_density_min     -0.899
_refine_ls_extinction_method     'SHELXL97 (Sheldrick, 2008)'
_refine_ls_extinction_coef     0.0240(13)
_refine_ls_extinction_expression
                                  'Fc^*^=kFc[1+0.001xFc^2^\l^3^/sin(2\q)]^-1/4^'
loop_
    _atom_type_symbol
    _atom_type_description
    _atom_type_scat_dispersion_real
    _atom_type_scat_dispersion_imag
    _atom_type_scat_source
    'O' 'O' 0.0106 0.0060
                         'International Tables Vol C Tables 4.2.6.8 and 6.1.1.4'
    'As' 'As' 0.0499 2.0058
                         'International Tables Vol C Tables 4.2.6.8 and 6.1.1.4'
    'Co' 'Co' 0.3494 0.9721
                         'International Tables Vol C Tables 4.2.6.8 and 6.1.1.4'
    'Li' 'Li' -0.0003 0.0001
                         'International Tables Vol C Tables 4.2.6.8 and 6.1.1.4'
_computing_data_collection     'CAD-4 EXPRESS (Enraf--Nonius, 1995)'
_computing_cell_refinement     'CAD-4 EXPRESS (Enraf--Nonius, 1995)'
_computing_data_reduction     'XCAD4 (Harms & Wocadlo, 1995)'
_computing_structure_solution     'SHELXS97 (Sheldrick, 2008)'
_computing_structure_refinement     'SHELXL97 (Sheldrick, 2008)'
_computing_molecular_graphics     'DIAMOND (Brandenburg, 2001)'
_computing_publication_material
                            'WinGX (Farrugia, 2012) and publCIF (Westrip, 2010)'
loop_
    _atom_site_type_symbol
    _atom_site_label
    _atom_site_fract_x
    _atom_site_fract_y
    _atom_site_fract_z
    _atom_site_U_iso_or_equiv
    _atom_site_adp_type
    _atom_site_calc_flag
    _atom_site_refinement_flags
    _atom_site_occupancy
    _atom_site_symmetry_multiplicity
    _atom_site_disorder_assembly
    _atom_site_disorder_group
    Co Co1 1.03666(8) 0.93447(6) 0.83555(4) 0.00531(17) Uani d . 1 1 . .
    As As1 0.45631(9) 0.7500 0.65408(5) 0.00377(16) Uani d S 1 2 . .
    As As2 0.61125(9) 0.7500 0.02638(5) 0.00327(16) Uani d S 1 2 . .
    As As3 0.33999(10) 0.7500 0.32284(5) 0.00419(16) Uani d S 1 2 . .
    O O1 0.5921(7) 0.7500 0.2116(4) 0.0104(5) Uani d S 1 2 . .
    O O2 0.5743(7) 0.7500 0.4830(4) 0.0104(5) Uani d S 1 2 . .
    O O3 1.2865(7) 0.7500 0.9368(4) 0.0070(7) Uani d S 1 2 . .
    O O4 0.7674(7) 0.7500 0.7587(4) 0.0070(7) Uani d S 1 2 . .
    O O5 0.8393(5) 1.0887(3) 0.6836(3) 0.0116(5) Uani d . 1 1 . .
    O O6 0.7861(5) 0.9132(3) 1.0088(3) 0.0071(5) Uani d . 1 1 . .
    O O7 1.2675(5) 0.9089(3) 0.6622(3) 0.0086(5) Uani d . 1 1 . .
    Li Li1A 1.0000 1.0000 0.5000 0.007(3) Uiso d SP 0.54(7) 2 . .
    Li Li1B 0.947(8) 0.973(4) 0.500(3) 0.007(3) Uiso d P 0.23(4) 1 . .
loop_
    _atom_site_aniso_label
    _atom_site_aniso_U_11
    _atom_site_aniso_U_22
    _atom_site_aniso_U_33
    _atom_site_aniso_U_12
    _atom_site_aniso_U_13
    _atom_site_aniso_U_23
    Co1 0.0062(3) 0.0054(3) 0.0042(3) -0.00006(14) 0.00014(19) -0.00079(15)
    As1 0.0035(2) 0.0057(3) 0.0019(3) 0.000 -0.00053(18) 0.000
    As2 0.0028(2) 0.0041(3) 0.0026(3) 0.000 -0.00044(18) 0.000
    As3 0.0043(2) 0.0056(3) 0.0024(3) 0.000 -0.00020(17) 0.000
    O1 0.0079(10) 0.0216(13) 0.0021(11) 0.000 0.0021(9) 0.000
    O2 0.0079(10) 0.0216(13) 0.0021(11) 0.000 0.0021(9) 0.000
    O3 0.0048(15) 0.0064(15) 0.0083(17) 0.000 -0.0039(13) 0.000
    O4 0.0074(15) 0.0079(15) 0.0045(15) 0.000 -0.0029(13) 0.000
    O5 0.0129(12) 0.0103(11) 0.0111(12) 0.0059(10) -0.0006(10) 0.0012(10)
    O6 0.0071(11) 0.0070(10) 0.0076(12) -0.0045(10) 0.0021(9) -0.0032(10)
    O7 0.0104(11) 0.0088(11) 0.0076(11) 0.0050(10) 0.0047(9) 0.0020(10)
_geom_special_details
;
 All esds (except the esd in the dihedral angle between two l.s. planes)
 are estimated using the full covariance matrix.  The cell esds are taken
 into account individually in the estimation of esds in distances, angles
 and torsion angles; correlations between esds in cell parameters are only
 used when they are defined by crystal symmetry.  An approximate (isotropic)
 treatment of cell esds is used for estimating esds involving l.s. planes.
;
loop_
    _geom_bond_atom_site_label_1
    _geom_bond_atom_site_label_2
    _geom_bond_site_symmetry_2
    _geom_bond_distance
    _geom_bond_publ_flag
    Co1 O6 3_777 2.063(3) ?
    Co1 O5 . 2.085(3) ?
    Co1 O7 . 2.100(3) ?
    Co1 O4 . 2.129(2) ?
    Co1 O3 . 2.148(2) ?
    Co1 O6 . 2.159(2) ?
    As1 O7 4_475 1.667(2) ?
    As1 O7 1_455 1.667(2) ?
    As1 O4 . 1.673(3) ?
    As1 O2 . 1.768(3) ?
    As2 O3 1_454 1.670(3) ?
    As2 O6 1_554 1.675(2) ?
    As2 O6 4_574 1.675(2) ?
    As2 O1 . 1.743(3) ?
    As3 O5 2_646 1.649(3) ?
    As3 O5 3_676 1.649(3) ?
    As3 O1 . 1.707(3) ?
    As3 O2 . 1.743(4) ?
    Li1A Li1B . 0.35(5) ?
    Li1A O7 . 2.010(2) ?
    Li1A O7 3_776 2.010(2) ?
    Li1A O5 . 2.123(3) ?
    Li1A O5 3_776 2.123(3) ?
    Li1B Li1B 3_776 0.70(10) ?
    Li1B O7 3_776 1.99(3) ?
    Li1B O7 . 2.08(3) ?
    Li1B O5 . 2.11(3) ?
    Li1B O5 3_776 2.19(3) ?
    Li1B O2 . 2.64(3) ?
loop_
    _geom_angle_atom_site_label_1
    _geom_angle_atom_site_label_2
    _geom_angle_atom_site_label_3
    _geom_angle_site_symmetry_1
    _geom_angle_site_symmetry_3
    _geom_angle
    _geom_angle_publ_flag
    O6 Co1 O5 3_777 . 99.67(12) ?
    O6 Co1 O7 3_777 . 113.41(10) ?
    O5 Co1 O7 . . 77.67(10) ?
    O6 Co1 O4 3_777 . 153.78(12) ?
    O5 Co1 O4 . . 93.40(11) ?
    O7 Co1 O4 . . 91.49(12) ?
    O6 Co1 O3 3_777 . 91.20(10) ?
    O5 Co1 O3 . . 163.09(12) ?
    O7 Co1 O3 . . 86.15(12) ?
    O4 Co1 O3 . . 82.01(11) ?
    O6 Co1 O6 3_777 . 75.48(10) ?
    O5 Co1 O6 . . 108.27(10) ?
    O7 Co1 O6 . . 168.82(11) ?
    O4 Co1 O6 . . 78.87(11) ?
    O3 Co1 O6 . . 86.90(12) ?
    O7 As1 O7 4_475 1_455 112.51(17) ?
    O7 As1 O4 4_475 . 115.20(10) ?
    O7 As1 O4 1_455 . 115.20(10) ?
    O7 As1 O2 4_475 . 106.80(10) ?
    O7 As1 O2 1_455 . 106.80(10) ?
    O4 As1 O2 . . 98.59(16) ?
    O3 As2 O6 1_454 1_554 113.71(10) ?
    O3 As2 O6 1_454 4_574 113.71(10) ?
    O6 As2 O6 1_554 4_574 116.39(17) ?
    O3 As2 O1 1_454 . 108.59(17) ?
    O6 As2 O1 1_554 . 101.23(10) ?
    O6 As2 O1 4_574 . 101.23(10) ?
    O5 As3 O5 2_646 3_676 117.15(18) ?
    O5 As3 O1 2_646 . 113.20(10) ?
    O5 As3 O1 3_676 . 113.20(10) ?
    O5 As3 O2 2_646 . 107.79(11) ?
    O5 As3 O2 3_676 . 107.79(11) ?
    O1 As3 O2 . . 95.06(17) ?
data_global
_journal_date_recd_electronic     2013-03-18
_journal_date_accepted     2013-05-16
_journal_name_full     'Acta Crystallographica, Section E'
_journal_year     2013
_journal_volume     69
_journal_issue      6
_journal_page_first     i39
_journal_page_last     i39
_journal_paper_category     QI
_journal_paper_doi     10.1107/S1600536813013548
_journal_coeditor_code     BR2224
_publ_contact_author_name     'Guesmi, Abderrahmen'
_publ_contact_author_address
;
Laboratoire de Mat\'eriaux et Cristallochimie,
Facult\'e des Sciences, El Manar II
2092 Tunis, Tunisia
Institut Pr\'eparatoire aux Etudes d'Ing\'enieurs d'El Manar
BP 244 El Manar II 2092, Tunis, Tunisia
;
_publ_contact_author_email     abderrahmen.guesmi@ipeim.rnu.tn
_publ_contact_author_fax     '216 (71) 88 50 08'
_publ_contact_author_phone     '216 (98) 67 62 47'
_publ_section_title
;
LiCo~2~As~3~O~10~: une nouvelle structure \`a tunnels interconnect\'es
;
loop_
    _publ_author_name
    _publ_author_address
    'Ben Smida, Youssef'
;
  Laboratoire de Mat\'eriaux et Cristallochimie,
  Facult\'e des Sciences, El Manar II,
  2092 Tunis, Tunisia
;
    'Guesmi, Abderrahmen'
;
  Laboratoire de Mat\'eriaux et Cristallochimie,
  Facult\'e des Sciences, El Manar II,
  2092 Tunis, Tunisia
  Institut Pr\'eparatoire aux Etudes d'Ing\'enieurs d'El Manar
  BP 244 El Manar II, 2092 Tunis, Tunisia
;
    'Driss, Ahmed'
;
  Laboratoire de Mat\'eriaux et Cristallochimie,
  Facult\'e des Sciences, El Manar II,
  2092 Tunis, Tunisia
;
