# Supplementary material for: LiCo2As3O10: une nouvelle structure à tunnels inter­connectés
Source: Acta Crystallogr Sect E Struct Rep Online. 2013 May 31;69(Pt 6):i39. doi: 10.1107/S1600536813013548 (PMC3684868; doi:10.1107/S1600536813013548)
Supplement: Supplementary file 2 [file e-69-00i39-Isup2.hkl]

#
# h,k,l, Fc-squared, Fo-squared, sigma(Fo-squared) and status flag
#
data_I
_shelx_title ' smida2 in P 21/m'
_shelx_refln_list_code          4
_shelx_F_calc_maximum      234.12
_exptl_crystal_F_000       472.00
_reflns_d_resolution_high  0.7840
 
loop_
 _symmetry_equiv_pos_as_xyz
 'x, y, z'
 '-x, y+1/2, -z'
 '-x, -y, -z'
 'x, -y-1/2, z'
 
_cell_length_a     4.8300
_cell_length_b     8.7210
_cell_length_c     9.3269
_cell_angle_alpha  90.000
_cell_angle_beta   98.080
_cell_angle_gamma  90.000
 
_shelx_F_squared_multiplier     1.000
 
loop_
 _refln_index_h
 _refln_index_k
 _refln_index_l
 _refln_F_squared_calc
 _refln_F_squared_meas
 _refln_F_squared_sigma
 _refln_observed_status
   1   0   0     1977.10     1920.29     14.34 o
   2   0   0     2477.23     2326.41     22.40 o
   3   0   0     5349.63     5304.17     72.59 o
   4   0   0       28.12       36.18     15.57 o
   5   0   0     1762.08     1717.50     39.42 o
   6   0   0       47.71       54.11      9.69 o
   1   1   0     1284.23     1318.91     15.67 o
   2   1   0       35.53       57.52      6.83 o
   3   1   0        7.82       12.16      4.78 o
   4   1   0     1771.42     1840.11     21.96 o
   5   1   0      427.85      450.85     14.33 o
   6   1   0     1490.00     1460.64     27.62 o
   0   2   0    16170.37    17005.74     69.35 o
   1   2   0    48487.57    51746.00   1771.06 o
   2   2   0      102.42      111.55      6.40 o
   3   2   0       65.77       82.10      5.74 o
   4   2   0     4140.87     4141.96     71.26 o
   5   2   0        9.99       20.46     10.25 o
   6   2   0       15.82       28.11     13.39 o
   1   3   0      520.29      629.89     30.29 o
   2   3   0     2099.51     2100.35     70.49 o
   3   3   0     2276.74     2338.70     30.62 o
   4   3   0      425.27      452.73     24.96 o
   5   3   0      576.59      579.36     47.66 o
   0   4   0    21698.82    22694.29    112.51 o
   1   4   0    18170.43    19469.61    368.44 o
   2   4   0     1390.55     1569.17     23.12 o
   3   4   0     1650.42     1592.61     30.49 o
   4   4   0     1594.55     1616.35     32.07 o
   5   4   0      178.94      189.65     13.28 o
   1   5   0      869.90      846.32     21.10 o
   2   5   0      162.94      167.73      9.96 o
   3   5   0      441.81      449.08     21.51 o
   4   5   0     2451.70     2480.74     83.84 o
   5   5   0     1104.76     1183.60     34.03 o
   0   6   0    54813.35    58295.33    244.67 o
   1   6   0     2339.51     2461.11     31.51 o
   2   6   0      912.92      958.50     30.96 o
   3   6   0     2104.83     2170.78     36.28 o
   4   6   0       35.11       45.61      8.70 o
   5   6   0      845.72      823.75     67.04 o
   1   7   0      271.31      291.93     13.17 o
   2   7   0      199.87      204.87     12.82 o
   3   7   0      203.49      188.90     12.09 o
   4   7   0      101.50      101.93      9.20 o
   0   8   0     3918.13     3923.50     67.64 o
   1   8   0    16079.03    16683.12    199.12 o
   2   8   0      379.12      351.54     17.44 o
   3   8   0       14.07       48.29      6.79 o
   4   8   0     2340.27     2389.99     48.82 o
   1   9   0        1.40       -6.57      9.28 o
   2   9   0      401.55      423.60     20.00 o
   3   9   0      335.93      357.12     20.20 o
   0  10   0     9648.46    10040.22    130.78 o
   1  10   0     2247.13     2322.86     44.75 o
   2  10   0     1501.73     1521.60     38.68 o
  -6   0   1      454.92      419.40     24.41 o
  -5   0   1     2002.18     2054.21     88.08 o
  -4   0   1        8.01       26.08      8.73 o
  -3   0   1      395.14      419.45     13.35 o
  -2   0   1        3.79       34.25      5.42 o
  -1   0   1     3409.37     3301.82     68.02 o
   0   0   1     2833.12     2255.25     17.98 o
   1   0   1     2565.08     2709.60     23.83 o
   2   0   1      303.73      241.87      9.39 o
   3   0   1    11091.56    11596.46    181.16 o
   4   0   1      376.61      394.33     16.56 o
   5   0   1    18677.33    19098.04    204.53 o
   6   0   1      272.49      263.67     18.12 o
  -6   1   1     1048.18     1018.84     23.41 o
  -5   1   1      213.26      328.35     43.01 o
  -4   1   1    10016.17    10410.34     51.97 o
  -3   1   1     6422.19     6590.19     58.47 o
  -2   1   1    16833.78    17198.82     57.86 o
  -1   1   1     2392.59     2420.77     53.00 o
   0   1   1      557.15      590.47     14.42 o
   1   1   1     9473.16     9964.74    167.37 o
   2   1   1      330.89      380.26      9.90 o
   3   1   1        3.93        5.37      5.08 o
   4   1   1     1189.46     1228.63     21.53 o
   5   1   1      298.68      283.87     16.98 o
  -6   2   1      450.10      479.75     25.43 o
  -5   2   1        6.98       15.78      6.85 o
  -4   2   1     1695.34     1705.78     30.66 o
  -3   2   1       61.02       68.12      5.77 o
  -2   2   1      570.46      576.08     21.91 o
  -1   2   1      268.96      306.44      9.29 o
   0   2   1      860.08      855.80     39.71 o
   1   2   1     3234.68     3171.39     46.61 o
   2   2   1     2661.02     2824.45     29.71 o
   3   2   1      913.15      944.72     24.56 o
   4   2   1    14515.18    14790.77    104.26 o
   5   2   1     1749.37     1736.55     37.56 o
  -5   3   1      297.94      285.12     17.43 o
  -4   3   1        8.61       12.43      9.81 o
  -3   3   1    42249.80    44025.26    572.29 o
  -2   3   1     2659.01     2613.15     31.67 o
  -1   3   1     5006.13     4709.73    106.92 o
   0   3   1     5919.81     6111.84     84.35 o
   1   3   1     1228.39     1353.51     31.08 o
   2   3   1     5821.98     5828.70     76.82 o
   3   3   1      747.05      784.27     24.20 o
   4   3   1      415.27      432.08     18.27 o
   5   3   1       50.00       48.74      8.38 o
  -5   4   1      121.42      130.93      9.58 o
  -4   4   1      624.46      572.20     21.78 o
  -3   4   1      322.22      292.29     20.50 o
  -2   4   1      650.94      698.18     17.92 o
  -1   4   1      532.35      586.61     21.01 o
   0   4   1       15.65       17.05      3.18 o
   1   4   1      646.69      666.31     14.20 o
   2   4   1      158.14      173.26      9.71 o
   3   4   1     3454.98     3358.87    124.70 o
   4   4   1     7281.65     7268.56     71.17 o
   5   4   1     3214.79     3153.63     53.19 o
  -5   5   1      759.88      758.46     29.01 o
  -4   5   1     9813.00    10308.63    338.61 o
  -3   5   1     2286.34     2434.95    103.80 o
  -2   5   1    21062.16    21935.69    586.42 o
  -1   5   1        6.51       12.78      5.63 o
   0   5   1     2013.44     2086.77     25.89 o
   1   5   1     8114.17     8358.45     54.22 o
   2   5   1        1.75       28.42      8.94 o
   3   5   1       45.91       48.95      4.78 o
   4   5   1      795.19      785.99     30.86 o
   5   5   1      294.36      317.16     21.15 o
  -5   6   1      857.52      897.15     34.31 o
  -4   6   1       12.15      -10.56     13.67 o
  -3   6   1      103.82       99.72     10.47 o
  -2   6   1        1.24        2.41      6.97 o
  -1   6   1     1342.92     1387.60     34.23 o
   0   6   1      937.66      969.16     20.14 o
   1   6   1      526.10      499.55     15.36 o
   2   6   1      227.39      251.10     13.10 o
   3   6   1     5141.10     5180.85     56.85 o
   4   6   1      591.43      624.08     25.90 o
   5   6   1    10955.51    10692.42    194.23 o
  -4   7   1     2562.76     2637.28     49.70 o
  -3   7   1     7893.54     8315.15    180.82 o
  -2   7   1     3521.75     3533.44     71.66 o
  -1   7   1     4823.68     4950.87     75.01 o
   0   7   1      353.49      329.75     14.67 o
   1   7   1     1039.34     1031.52     26.62 o
   2   7   1      903.86      885.50     23.69 o
   3   7   1       86.75       99.23     10.95 o
   4   7   1      509.06      519.14     60.23 o
  -4   8   1      788.63      783.21     42.41 o
  -3   8   1        2.52       11.07      9.61 o
  -2   8   1      239.59      246.63     15.24 o
  -1   8   1        0.54        0.96      5.40 o
   0   8   1      673.44      689.73     21.42 o
   1   8   1     2138.14     2144.56     36.36 o
   2   8   1     1692.95     1681.89     34.14 o
   3   8   1        1.88       21.41      9.70 o
   4   8   1     9085.08     9226.72    210.80 o
  -3   9   1    11468.98    11587.28    166.37 o
  -2   9   1     2788.38     2849.62     48.20 o
  -1   9   1     1409.50     1343.26     31.97 o
   0   9   1      576.31      564.97     34.36 o
   1   9   1        8.37       24.74     21.70 o
   2   9   1     1189.42     1104.17     31.51 o
   3   9   1      116.38      116.94      8.10 o
  -2  10   1      108.73      119.68      7.92 o
  -1  10   1      418.81      417.30     20.71 o
   0  10   1      194.55      189.64     13.29 o
   1  10   1        7.69      -11.26     16.11 o
   2  10   1      291.54      290.59     18.22 o
   0  11   1      603.25      554.59     25.72 o
  -6   0   2     9262.72     9323.45     95.56 o
  -5   0   2     3584.95     3538.53     50.38 o
  -4   0   2    12462.67    13280.52    128.19 o
  -3   0   2     2602.93     2577.84     75.62 o
  -2   0   2     1569.07     1607.00     34.81 o
  -1   0   2    12156.43    11372.08    165.72 o
   0   0   2     2554.99     2163.42     65.85 o
   1   0   2      104.69      112.72     11.89 o
   2   0   2       61.32       67.73      4.37 o
   3   0   2      302.44      307.31     16.96 o
   4   0   2     1882.92     1831.30     34.24 o
   5   0   2        0.18       14.79     18.53 o
  -6   1   2       74.37       73.20      5.94 o
  -5   1   2       19.25       12.82      7.66 o
  -4   1   2       66.42       70.57      3.85 o
  -3   1   2       40.02       47.29      2.93 o
  -2   1   2      926.73      869.35     12.43 o
  -1   1   2        3.40       13.19      3.47 o
   0   1   2      102.08      124.28      5.27 o
   1   1   2    22960.75    23320.15    840.77 o
   2   1   2     9496.84     9865.17     41.71 o
   3   1   2    15316.89    16073.09     61.81 o
   4   1   2      381.87      389.57     12.42 o
   5   1   2      308.27      328.31     13.54 o
  -6   2   2     1101.72     1071.55     34.25 o
  -5   2   2    10535.03    10711.21     90.75 o
  -4   2   2     2372.00     2431.10     36.90 o
  -3   2   2     4295.40     4275.92     42.44 o
  -2   2   2     8433.29     8537.59    114.16 o
  -1   2   2      195.46      227.97      9.38 o
   0   2   2      519.55      477.03     11.07 o
   1   2   2     2224.51     2138.40     66.21 o
   2   2   2      686.36      731.11     30.78 o
   3   2   2      349.30      333.57     15.09 o
   4   2   2      106.60      118.82      9.76 o
   5   2   2     1458.99     1377.15     68.96 o
  -5   3   2       29.28       34.59     12.90 o
  -4   3   2      212.05      230.17     15.20 o
  -3   3   2      786.26      856.39     21.81 o
  -2   3   2      401.86      412.78     27.52 o
  -1   3   2     1105.49      972.59     21.99 o
   0   3   2     6729.53     6779.70     40.91 o
   1   3   2     1678.67     1942.71     23.92 o
   2   3   2    49381.11    50979.20    270.77 o
   3   3   2     5508.46     5534.60     75.92 o
   4   3   2     2107.62     2173.23     63.72 o
   5   3   2     4268.27     4102.81     61.43 o
  -5   4   2     4948.56     5144.61     67.42 o
  -4   4   2     5109.96     5213.14    126.22 o
  -3   4   2     1110.73     1047.92     71.28 o
  -2   4   2     2700.50     2778.53     34.46 o
  -1   4   2     1360.86     1454.57     21.88 o
   0   4   2       25.76       36.15      9.81 o
   1   4   2     1298.67     1320.32     21.24 o
   2   4   2      514.92      516.33     16.48 o
   3   4   2       97.13       98.51      7.68 o
   4   4   2      536.33      565.14     23.53 o
   5   4   2      388.76      334.07     21.72 o
  -5   5   2        4.88       20.77     13.27 o
  -4   5   2        8.66       17.72     11.31 o
  -3   5   2      218.36      215.18     19.53 o
  -2   5   2     1773.43     1805.57     68.36 o
  -1   5   2      723.48      742.96     17.47 o
   0   5   2     1385.04     1438.87     22.82 o
   1   5   2    19372.87    20019.52    249.87 o
   2   5   2     3470.12     3497.26     40.80 o
   3   5   2    16740.08    17728.19    455.06 o
   4   5   2       49.26       27.70     14.63 o
   5   5   2        1.45       -2.24     21.53 o
  -5   6   2     2941.06     3044.20     61.75 o
  -4   6   2     6697.52     7099.21     85.38 o
  -3   6   2      746.57      827.74     55.40 o
  -2   6   2      311.52      280.18     14.49 o
  -1   6   2     4321.76     4434.21     44.78 o
   0   6   2      744.88      724.83     18.30 o
   1   6   2       61.66       68.41      7.78 o
   2   6   2      144.30      150.19     10.14 o
   3   6   2       42.49        9.84     11.79 o
   4   6   2      815.96      848.14     32.51 o
  -4   7   2      107.93      104.15      8.51 o
  -3   7   2       25.96       39.74      6.94 o
  -2   7   2       25.11       28.91      8.81 o
  -1   7   2      838.22      859.25     22.60 o
   0   7   2      828.95      827.52     21.62 o
   1   7   2     3972.89     4107.94     47.10 o
   2   7   2     9939.45    10140.79     79.80 o
   3   7   2     3476.92     3717.36    170.86 o
   4   7   2     1574.57     1657.36     78.39 o
  -4   8   2      450.86      481.65     26.57 o
  -3   8   2     2723.89     2724.10     94.10 o
  -2   8   2     4170.79     4276.70    111.49 o
  -1   8   2       32.86       43.41      9.61 o
   0   8   2      488.61      491.16     18.67 o
   1   8   2     1009.69      936.93     36.06 o
   2   8   2      123.16      111.26      9.09 o
   3   8   2       92.68      102.28      7.17 o
  -3   9   2      135.40      142.05     10.76 o
  -2   9   2        0.56       32.07      9.92 o
  -1   9   2      224.94      277.03     20.18 o
   0   9   2      903.63      931.91     27.41 o
   1   9   2      158.15      147.97     10.38 o
   2   9   2    12053.21    12317.86    273.54 o
   3   9   2     3582.83     3696.15    166.91 o
  -2  10   2       50.81       52.25      8.41 o
  -1  10   2     1419.63     1431.90     36.58 o
   0  10   2      105.04      100.80      7.65 o
   1  10   2      111.23       98.28      7.13 o
   2  10   2      250.30      220.89     16.02 o
  -6   0   3        1.93       18.96     15.02 o
  -5   0   3      113.51      116.52     10.26 o
  -4   0   3     2394.37     2561.46     42.50 o
  -3   0   3     2043.58     2047.94     29.84 o
  -2   0   3     4866.63     5097.29     41.11 o
  -1   0   3    54602.48    46891.41    149.66 o
   0   0   3    13862.36    13195.25     73.83 o
   1   0   3    12318.70    11924.76     68.79 o
   2   0   3    12889.57    13652.79    110.09 o
   3   0   3      390.99      375.23     37.75 o
   4   0   3     3567.97     3595.60     49.51 o
   5   0   3       35.56       28.45     10.05 o
  -6   1   3     2122.39     2012.39     32.69 o
  -5   1   3      473.80      471.77     17.32 o
  -4   1   3        3.61        7.09      7.49 o
  -3   1   3       57.74       63.04      6.16 o
  -2   1   3     2126.39     2114.45     34.96 o
  -1   1   3     1811.60     1735.33     47.07 o
   0   1   3       43.03       48.67      3.90 o
   1   1   3     2067.50     2134.58     66.73 o
   2   1   3     2609.37     2706.22     24.29 o
   3   1   3       16.51       18.41      6.95 o
   4   1   3      527.99      540.65     15.08 o
   5   1   3      319.69      438.39     51.43 o
  -6   2   3      292.21      310.06     21.35 o
  -5   2   3      185.10      178.99     12.68 o
  -4   2   3       82.82       85.89      9.96 o
  -3   2   3     3861.80     3938.69    132.20 o
  -2   2   3    14234.27    13906.51    535.76 o
  -1   2   3     6721.81     6315.29    252.91 o
   0   2   3    27252.91    26520.00    543.78 o
   1   2   3       31.53      191.98    109.57 o
   2   2   3     1751.64     1744.83     71.40 o
   3   2   3     6485.78     6642.19     67.18 o
   4   2   3      322.03      329.78     32.95 o
   5   2   3      186.53      174.40     15.09 o
  -5   3   3      977.99      975.99     30.62 o
  -4   3   3     1980.80     2016.36     55.45 o
  -3   3   3     1896.31     1820.55     95.21 o
  -2   3   3       42.72       48.95      4.16 o
  -1   3   3      840.65      839.50     17.55 o
   0   3   3       40.07       57.95      5.35 o
   1   3   3     2204.46     2151.99     79.98 o
   2   3   3       90.63      111.40      8.06 o
   3   3   3     1847.72     1787.95     34.81 o
   4   3   3      373.61      353.24     22.24 o
   5   3   3     4394.37     4160.76     65.02 o
  -5   4   3        3.94      -13.48     13.48 o
  -4   4   3      891.13      873.54     57.30 o
  -3   4   3      715.16      685.88     54.24 o
  -2   4   3     5117.90     5308.05     51.02 o
  -1   4   3    14683.83    15094.96    128.75 o
   0   4   3     8436.17     8186.90     54.91 o
   1   4   3     3249.26     3304.65     62.35 o
   2   4   3        7.17       44.02     24.74 o
   3   4   3     2468.72     2528.59    201.73 o
   4   4   3     1186.92     1217.11     35.44 o
   5   4   3       11.99       16.70     15.43 o
  -5   5   3     1233.07     1286.86     39.37 o
  -4   5   3      248.62      233.97     15.29 o
  -3   5   3      470.41      473.50     21.48 o
  -2   5   3     2156.02     2123.42     46.71 o
  -1   5   3      375.41      390.36     14.77 o
   0   5   3       11.82       17.92     15.13 o
   1   5   3      363.80      369.23     14.67 o
   2   5   3     2727.68     2725.35    117.84 o
   3   5   3      321.85      312.97     18.83 o
   4   5   3     1297.34     1361.94     39.32 o
   5   5   3        0.70        1.00     16.39 o
  -5   6   3       10.70       26.69     16.16 o
  -4   6   3     1047.05     1046.39     35.44 o
  -3   6   3      482.63      532.48     21.85 o
  -2   6   3      408.34      384.80     16.50 o
  -1   6   3    21410.34    22133.00    274.42 o
   0   6   3     8367.53     8524.16     64.94 o
   1   6   3     5438.56     5494.95     53.30 o
   2   6   3     3844.87     3794.15     48.28 o
   3   6   3        9.12       19.96      6.80 o
   4   6   3     1769.20     1818.54     47.31 o
  -4   7   3      407.65      450.20     25.59 o
  -3   7   3       54.02       64.50      6.31 o
  -2   7   3      213.63      215.42     15.02 o
  -1   7   3     1005.48      989.19     42.56 o
   0   7   3        1.29        5.77      7.90 o
   1   7   3     1073.34     1026.90     26.39 o
   2   7   3      287.75      269.58     26.34 o
   3   7   3      168.00      160.18     13.41 o
   4   7   3        6.53       33.17     15.22 o
  -4   8   3        1.12       -4.60     39.65 o
  -3   8   3     1828.44     1886.24     60.41 o
  -2   8   3     6290.90     6429.92     70.26 o
  -1   8   3     1899.97     1894.05     36.50 o
   0   8   3    15624.36    15973.91    106.23 o
   1   8   3       11.00       37.45     24.98 o
   2   8   3      943.50      915.44     30.83 o
   3   8   3     3542.69     3520.05    240.07 o
  -3   9   3      193.62      230.25     16.06 o
  -2   9   3       55.97       54.99      9.30 o
  -1   9   3      262.76      307.43     21.37 o
   0   9   3       10.82        1.31     10.74 o
   1   9   3      462.23      481.42     21.56 o
   2   9   3       77.76       70.09     16.23 o
   3   9   3      287.24      290.03     18.28 o
  -2  10   3      587.31      580.27     34.00 o
  -1  10   3     8228.98     8518.38    142.86 o
   0  10   3     1336.43     1354.88     36.35 o
   1  10   3     3218.57     3290.77     76.54 o
  -6   0   4      278.59      314.98     29.83 o
  -5   0   4      230.94      258.05     30.57 o
  -4   0   4      652.20      665.68     22.59 o
  -3   0   4      206.94      193.73     13.06 o
  -2   0   4      251.59      253.39     12.56 o
  -1   0   4      273.65      270.87     13.01 o
   0   0   4      443.76      344.38     24.44 o
   1   0   4     2535.34     2341.19     34.65 o
   2   0   4     8145.13     8069.23     66.17 o
   3   0   4      623.93      609.59     22.00 o
   4   0   4    11735.16    11780.96    319.33 o
   5   0   4     2588.76     2482.69     50.31 o
  -6   1   4     1352.05     1412.55     28.30 o
  -5   1   4     1971.06     1947.08     29.31 o
  -4   1   4     5525.78     5540.34     42.40 o
  -3   1   4    15945.66    15942.75     65.74 o
  -2   1   4     6081.03     6017.87     64.04 o
  -1   1   4    12587.04    12152.14    123.43 o
   0   1   4     3200.89     2856.81     25.51 o
   1   1   4     2757.86     2809.46     65.13 o
   2   1   4     1811.70     1764.66     28.99 o
   3   1   4      263.61      254.09     11.61 o
   4   1   4      330.17      338.52     16.91 o
   5   1   4        3.38       -9.23      9.40 o
  -5   2   4      381.21      376.20     22.30 o
  -4   2   4       20.80       14.83     13.80 o
  -3   2   4       46.23       51.68      5.11 o
  -2   2   4      453.75      467.90     73.83 o
  -1   2   4      467.54      429.20     43.42 o
   0   2   4     1254.22     1203.26     56.26 o
   1   2   4      688.52      604.87     50.59 o
   2   2   4      681.74      664.17     22.91 o
   3   2   4     7176.60     7093.61     94.05 o
   4   2   4     2130.28     2054.47     42.33 o
   5   2   4     7218.94     7214.53    110.84 o
  -5   3   4      408.24      367.29     28.47 o
  -4   3   4    11465.05    11760.94    307.85 o
  -3   3   4     7759.72     7574.95    199.11 o
  -2   3   4    29901.52    28890.71   1038.04 o
  -1   3   4     2530.94     2423.73     46.61 o
   0   3   4     1541.74     1559.15     25.68 o
   1   3   4     8100.14     8018.59     63.45 o
   2   3   4        8.31       35.87     15.98 o
   3   3   4       11.81        8.16     12.29 o
   4   3   4      231.56      210.77     26.18 o
   5   3   4       35.22       44.47     10.88 o
  -5   4   4       11.77       32.39      8.53 o
  -4   4   4      309.39      343.04     19.22 o
  -3   4   4        3.68        4.26     11.14 o
  -2   4   4      419.07      373.71     18.60 o
  -1   4   4      184.98      189.83     16.28 o
   0   4   4      159.63      165.08     10.84 o
   1   4   4        0.64       12.08     12.49 o
   2   4   4       11.97       24.64      5.85 o
   3   4   4     3243.53     3205.23    142.17 o
   4   4   4     4220.73     4385.74     68.10 o
   5   4   4     3283.22     3232.17     65.01 o
  -5   5   4     2733.75     2884.28     58.20 o
  -4   5   4     1575.62     1623.84     41.71 o
  -3   5   4    18256.62    18614.35   1019.50 o
  -2   5   4     1531.34     1532.12     37.80 o
  -1   5   4    10278.47    10248.89    125.94 o
   0   5   4     5276.25     5226.63     51.20 o
   1   5   4      434.28      468.18     20.00 o
   2   5   4     2174.12     2082.96     38.05 o
   3   5   4      449.41      451.04     23.09 o
   4   5   4      186.28      193.03     14.30 o
  -5   6   4       51.33       39.21     17.94 o
  -4   6   4      284.16      274.77     16.35 o
  -3   6   4       13.20       19.19     18.59 o
  -2   6   4      221.95      204.35     28.26 o
  -1   6   4       58.61       63.65      5.30 o
   0   6   4      318.35      310.95     15.25 o
   1   6   4      885.27      889.42     47.82 o
   2   6   4     3619.41     3463.16     50.08 o
   3   6   4       66.76       77.54     19.52 o
   4   6   4     6673.30     7105.44    312.86 o
  -4   7   4     6408.77     6591.17     88.64 o
  -3   7   4     3818.26     3972.66     60.25 o
  -2   7   4     6974.42     7033.99    102.92 o
  -1   7   4     1122.08     1062.04     27.17 o
   0   7   4      194.83      196.16     13.08 o
   1   7   4     3395.96     3377.83     47.96 o
   2   7   4      204.64      190.79     13.22 o
   3   7   4       31.34       19.53     11.67 o
  -4   8   4        1.66       -0.13     22.75 o
  -3   8   4       16.83       19.54     12.83 o
  -2   8   4       27.72        3.25     12.37 o
  -1   8   4      522.61      518.88     21.81 o
   0   8   4      669.30      689.44     23.66 o
   1   8   4      997.96      943.52     28.05 o
   2   8   4      647.73      616.36     35.49 o
   3   8   4     4760.34     4654.09    135.64 o
  -3   9   4     4627.87     4613.25     72.23 o
  -2   9   4     7084.82     7049.30     81.94 o
  -1   9   4       91.30      107.56      7.30 o
   0   9   4        3.63       -0.37     14.38 o
   1   9   4     1997.20     2031.29     42.29 o
   2   9   4       84.28       84.47     14.92 o
  -2  10   4      213.76      220.22     15.87 o
  -1  10   4        0.93       -7.00     13.06 o
   0  10   4      106.04       98.28      8.54 o
   1  10   4      289.36      302.88     19.16 o
  -5   0   5    17805.11    18037.51    139.00 o
  -4   0   5      158.42      223.77     14.26 o
  -3   0   5      597.94      593.60     20.15 o
  -2   0   5     9231.95     8819.80     69.83 o
  -1   0   5       62.20       72.79      6.20 o
   0   0   5      221.86      205.67     19.65 o
   1   0   5     1946.13     1802.29     34.37 o
   2   0   5      546.29      564.60     32.81 o
   3   0   5      174.74      176.82     12.69 o
   4   0   5       53.21       46.31      7.50 o
   5   0   5     2211.24     2015.08     48.94 o
  -5   1   5        2.21        9.51      9.14 o
  -4   1   5      130.72      135.57      6.98 o
  -3   1   5       18.65       25.65      5.36 o
  -2   1   5      551.34      531.41     13.53 o
  -1   1   5     1258.47     1231.77     25.27 o
   0   1   5     5578.46     5283.66     59.89 o
   1   1   5    10672.09    10788.43    128.47 o
   2   1   5    18273.21    18202.96    176.88 o
   3   1   5     1115.03     1273.10    161.89 o
   4   1   5      210.10      199.59     10.02 o
   5   1   5     2818.55     2651.42     63.29 o
  -5   2   5     2363.85     2410.06     49.40 o
  -4   2   5     7095.83     7012.67    229.08 o
  -3   2   5     2267.57     2271.79     54.39 o
  -2   2   5      863.33      839.88     22.65 o
  -1   2   5     3990.50     3693.27     44.60 o
   0   2   5      720.50      709.21     20.28 o
   1   2   5      958.03      953.38     25.79 o
   2   2   5      769.03      760.13     25.50 o
   3   2   5        0.45        0.30     14.24 o
   4   2   5     1773.37     1753.19     75.25 o
   5   2   5       36.69       31.71     16.34 o
  -5   3   5       15.27       10.84     14.99 o
  -4   3   5        4.05       21.26     10.56 o
  -3   3   5      679.16      626.12     62.02 o
  -2   3   5      971.99      875.70     27.39 o
  -1   3   5     5588.52     5333.47     54.12 o
   0   3   5      797.71      797.53     22.03 o
   1   3   5    17592.35    17799.99    109.03 o
   2   3   5     7012.64     6979.80    628.58 o
   3   3   5    13416.10    13262.33    111.43 o
   4   3   5     3758.69     3625.00     69.17 o
  -5   4   5     3910.53     3909.15    176.48 o
  -4   4   5     3099.05     3118.06     83.98 o
  -3   4   5      259.19      280.50     34.50 o
  -2   4   5     2604.02     2458.09     92.09 o
  -1   4   5     1427.54     1412.23     28.86 o
   0   4   5       99.02      106.91      7.32 o
   1   4   5     1146.23     1129.79     27.90 o
   2   4   5      862.39      818.92     30.23 o
   3   4   5      121.60      129.41     10.01 o
   4   4   5      750.16      721.51     32.39 o
  -5   5   5        4.20       10.67     17.73 o
  -4   5   5      136.63      145.57     19.07 o
  -3   5   5       33.60       48.38     12.56 o
  -2   5   5     1053.19     1052.11     49.15 o
  -1   5   5     1940.72     1971.09     35.08 o
   0   5   5     6753.97     6730.21     63.81 o
   1   5   5     2822.00     2712.25     47.14 o
   2   5   5    20167.04    20105.21    866.09 o
   3   5   5       86.08       88.12      8.01 o
   4   5   5      646.12      641.68     37.43 o
  -4   6   5        9.51       44.43      8.55 o
  -3   6   5      182.11      173.19     11.89 o
  -2   6   5     4444.04     4509.52     58.27 o
  -1   6   5        1.20       17.62      9.15 o
   0   6   5       98.50       95.00      6.68 o
   1   6   5     1193.04     1174.28     29.71 o
   2   6   5      235.82      218.32     14.76 o
   3   6   5       62.53       69.79      8.37 o
   4   6   5      114.36      117.46     33.35 o
  -4   7   5       34.10       -4.99     16.40 o
  -3   7   5      148.20      157.54     21.83 o
  -2   7   5       17.07        1.72     11.56 o
  -1   7   5        0.88        2.96     15.13 o
   0   7   5      609.68      594.20     22.87 o
   1   7   5    10063.21     9920.17     88.80 o
   2   7   5     4273.37     3953.09     59.84 o
   3   7   5     2487.88     2437.39     53.18 o
  -3   8   5     2022.80     2134.46     49.14 o
  -2   8   5       36.13       19.78     12.57 o
  -1   8   5     2514.62     2431.46     46.20 o
   0   8   5      672.50      654.63     25.43 o
   1   8   5      163.35      175.53     11.27 o
   2   8   5      335.43      319.96     22.01 o
   3   8   5        5.50        7.42     14.72 o
  -2   9   5      150.96      142.56     10.69 o
  -1   9   5      780.71      726.55     28.62 o
   0   9   5        8.54       17.40     12.48 o
   1   9   5     4745.62     4592.73     67.44 o
   2   9   5     4226.41     4060.62     67.66 o
  -1  10   5       44.64       24.69     23.42 o
   0  10   5       42.60       20.37     13.41 o
  -5   0   6     1152.38     1091.25     34.65 o
  -4   0   6      805.31      759.24     26.79 o
  -3   0   6      295.54      317.51     29.85 o
  -2   0   6    13900.01    12764.85    131.79 o
  -1   0   6     4268.17     3953.91     99.85 o
   0   0   6    41214.56    43983.57    387.21 o
   1   0   6     2426.87     2557.61    103.59 o
   2   0   6       25.48       37.62      8.37 o
   3   0   6     6404.60     6267.10     76.35 o
   4   0   6      124.39      117.27     10.51 o
  -5   1   6      195.85      201.33      9.18 o
  -4   1   6     2102.95     2035.68     30.12 o
  -3   1   6        5.69        3.08      8.01 o
  -2   1   6      333.67      316.04     12.56 o
  -1   1   6     1605.47     1560.53     41.72 o
   0   1   6       28.40       36.35      4.60 o
   1   1   6     1418.09     1429.34     61.81 o
   2   1   6       68.84       69.97      9.94 o
   3   1   6      984.63      901.12     28.51 o
   4   1   6       77.84       69.05      6.15 o
  -5   2   6       25.94       13.09     14.80 o
  -4   2   6     1914.99     1900.07     51.96 o
  -3   2   6     2424.18     2329.99     69.50 o
  -2   2   6     4241.44     3990.78    148.56 o
  -1   2   6    27317.53    26947.88    374.84 o
   0   2   6      952.44      905.03     26.40 o
   1   2   6     6397.47     6501.15    562.67 o
   2   2   6     3045.18     3189.80    210.95 o
   3   2   6     1274.77     1238.94     42.71 o
   4   2   6     2583.41     2420.33     72.01 o
  -5   3   6     2629.11     2584.12     56.00 o
  -4   3   6        4.65        3.71     13.07 o
  -3   3   6      862.89      840.63     28.00 o
  -2   3   6     1880.58     1835.17     37.31 o
  -1   3   6       71.92       64.17      6.02 o
   0   3   6       15.42       29.53      5.12 o
   1   3   6        9.72       22.45      6.93 o
   2   3   6     2203.04     2197.89    198.00 o
   3   3   6      226.53      237.18     16.39 o
   4   3   6     3650.47     3248.07     64.15 o
  -5   4   6       32.48       38.91     17.08 o
  -4   4   6      567.50      570.69     53.17 o
  -3   4   6      319.90      316.96     31.25 o
  -2   4   6     9248.97     8787.40     81.85 o
  -1   4   6    12124.68    11745.36     91.69 o
   0   4   6     4145.37     4000.90    120.63 o
   1   4   6     1601.52     1549.87     45.33 o
   2   4   6      438.25      412.17     45.97 o
   3   4   6     3184.14     3235.13    309.26 o
   4   4   6     1115.37     1096.03     41.26 o
  -4   5   6     2765.27     2786.30     57.51 o
  -3   5   6      256.78      275.95     34.30 o
  -2   5   6       51.39       50.36     18.16 o
  -1   5   6     1089.50     1050.39     42.64 o
   0   5   6        0.45       12.24     10.46 o
   1   5   6     1295.73     1242.27     50.82 o
   2   5   6        7.63        9.41     12.11 o
   3   5   6     1677.03     1684.51    200.40 o
   4   5   6       24.28       -2.91     21.85 o
  -4   6   6      231.91      258.47     18.44 o
  -3   6   6       17.11        2.95     14.01 o
  -2   6   6     6455.64     6336.34    311.26 o
  -1   6   6     4090.32     3969.61     99.90 o
   0   6   6    17703.47    18315.30    122.80 o
   1   6   6      406.75      396.28     20.20 o
   2   6   6       57.09       69.03     26.09 o
   3   6   6     3231.13     3219.95     68.90 o
  -4   7   6      335.57      296.37     20.92 o
  -3   7   6      159.17      180.38     11.89 o
  -2   7   6      558.03      523.75     24.68 o
  -1   7   6      595.54      555.89     23.95 o
   0   7   6       23.94       18.67     11.14 o
   1   7   6      385.34      354.36     20.51 o
   2   7   6      384.11      317.78     21.72 o
   3   7   6       65.59       91.83     28.08 o
  -3   8   6     1714.23     1705.23     46.56 o
  -2   8   6      856.90      837.01     31.66 o
  -1   8   6    13939.59    13706.12    116.82 o
   0   8   6      366.02      375.89     21.08 o
   1   8   6     3319.75     3265.62     57.62 o
   2   8   6     2247.96     2046.38     88.39 o
  -2   9   6      491.17      503.67     37.63 o
  -1   9   6      108.49       95.01     12.80 o
   0   9   6        3.84        5.83     19.04 o
   1   9   6       48.05       57.86      9.99 o
  -5   0   7     1736.87     1761.16     45.04 o
  -4   0   7       50.09       61.44      7.12 o
  -3   0   7      208.44      236.11     19.10 o
  -2   0   7        5.75       15.26     12.94 o
  -1   0   7     2430.50     2355.11     44.71 o
   0   0   7        6.11        5.02     18.06 o
   1   0   7     6991.01     7234.29    237.93 o
   2   0   7        1.00       -3.23     41.25 o
   3   0   7     6020.84     5858.69    109.65 o
   4   0   7      608.35      597.16     31.99 o
  -5   1   7      963.12      967.93     25.03 o
  -4   1   7     8090.06     7849.44     62.92 o
  -3   1   7     2445.96     2422.80     32.80 o
  -2   1   7     5619.87     5421.95     47.60 o
  -1   1   7      574.38      568.72     34.32 o
   0   1   7     2446.03     2493.14     34.69 o
   1   1   7     4837.77     4900.27    209.69 o
   2   1   7       46.10       49.23      7.06 o
   3   1   7      618.78      612.03     20.16 o
   4   1   7      999.96      914.27     28.68 o
  -5   2   7       51.52       53.52     10.84 o
  -4   2   7     1457.68     1371.71     39.05 o
  -3   2   7       41.38       28.51     13.14 o
  -2   2   7      257.57      243.23     22.34 o
  -1   2   7      213.72      218.45     13.73 o
   0   2   7     3809.83     3630.05     63.93 o
   1   2   7       38.32       29.93     13.65 o
   2   2   7     3023.56     3166.09    182.23 o
   3   2   7      900.34      872.89     82.86 o
   4   2   7     8035.21     7502.11    176.25 o
  -5   3   7     2497.15     2449.28     96.79 o
  -4   3   7      404.47      442.54     46.42 o
  -3   3   7    21170.27    20415.49    142.83 o
  -2   3   7       21.06       26.27      6.60 o
  -1   3   7      178.30      201.67     12.93 o
   0   3   7     9499.16     9126.98    203.40 o
   1   3   7       97.46      110.52      8.60 o
   2   3   7      616.68      665.53     95.90 o
   3   3   7     1437.15     1383.81    101.67 o
   4   3   7      561.77      543.53     50.50 o
  -4   4   7      751.26      657.06     31.98 o
  -3   4   7      148.90      172.12     15.63 o
  -2   4   7      253.22      241.90     16.44 o
  -1   4   7      450.14      423.32     38.20 o
   0   4   7     1646.54     1539.22     40.26 o
   1   4   7      461.02      476.60     39.57 o
   2   4   7      900.89      886.11    108.85 o
   3   4   7     2681.82     2756.42    260.79 o
  -4   5   7     8677.50     8669.24    105.22 o
  -3   5   7      800.19      884.68     32.74 o
  -2   5   7     7626.54     7223.94    113.27 o
  -1   5   7     2026.94     1845.49     41.11 o
   0   5   7      440.20      461.95     28.08 o
   1   5   7     5326.28     5117.05    172.36 o
   2   5   7      225.83      230.83     25.39 o
   3   5   7      267.88      294.74     21.01 o
  -4   6   7       91.82       53.16     19.67 o
  -3   6   7       72.07       86.76     12.73 o
  -2   6   7        5.80       16.30     12.79 o
  -1   6   7     1338.20     1230.38     66.01 o
   0   6   7        5.09       22.67     11.10 o
   1   6   7     3321.69     3117.73     56.44 o
   2   6   7       28.55       23.95     14.07 o
   3   6   7     3409.33     3529.99    302.47 o
  -3   7   7     3789.93     3645.53     76.66 o
  -2   7   7      892.81      898.87     37.45 o
  -1   7   7      117.99      112.23     17.29 o
   0   7   7     3357.68     3109.00     56.69 o
   1   7   7     1155.90     1126.58     36.64 o
   2   7   7       63.94       63.82     11.56 o
  -2   8   7      160.09      144.26     22.15 o
  -1   8   7        4.22       -0.45     13.90 o
   0   8   7     2259.20     2215.65     59.26 o
   1   8   7       46.97       36.79     10.80 o
  -5   0   8     1422.66     1381.83     44.90 o
  -4   0   8     2083.22     2075.86     50.75 o
  -3   0   8     4841.02     4416.42     67.26 o
  -2   0   8       10.47       -3.15     13.66 o
  -1   0   8     2251.07     2386.86    125.60 o
   0   0   8     1586.68     1660.16     40.24 o
   1   0   8      333.73      384.63     23.37 o
   2   0   8        8.88       25.33     14.96 o
   3   0   8      161.19      145.05     11.00 o
  -5   1   8       15.39       11.68     11.77 o
  -4   1   8      258.15      244.36     11.66 o
  -3   1   8      930.67      907.64     22.81 o
  -2   1   8      161.83      161.46      6.66 o
  -1   1   8      125.55      134.57      9.52 o
   0   1   8     1145.23     1264.06     25.29 o
   1   1   8    12459.81    13376.13    240.73 o
   2   1   8     1555.05     1512.75     44.20 o
   3   1   8     1165.57     1128.37     28.88 o
  -4   2   8        0.02       11.67     14.62 o
  -3   2   8        3.04       15.96     14.29 o
  -2   2   8     4533.09     4358.69    143.93 o
  -1   2   8        0.66       18.74     12.11 o
   0   2   8       13.76       24.33     13.34 o
   1   2   8     1346.45     1270.30     77.65 o
   2   2   8       77.74       84.79     13.08 o
   3   2   8     1562.15     1624.89    218.03 o
  -4   3   8      688.19      686.66     74.58 o
  -3   3   8       23.43       34.47     27.98 o
  -2   3   8      955.18      914.95     77.49 o
  -1   3   8      283.80      314.42     35.55 o
   0   3   8     5996.10     5770.15     75.57 o
   1   3   8      315.17      285.45     30.35 o
   2   3   8    14921.53    15578.25   2163.13 o
   3   3   8       50.89       43.28     17.53 o
  -4   4   8      432.89      434.48     28.76 o
  -3   4   8      351.99      338.72     23.95 o
  -2   4   8     2025.94     1944.92    129.61 o
  -1   4   8      232.86      212.93     19.18 o
   0   4   8      128.23      127.96      9.53 o
   1   4   8     1108.09     1100.18     64.45 o
   2   4   8       39.03       52.27     14.22 o
   3   4   8      934.08      923.04    158.79 o
  -4   5   8       85.93       62.04     13.13 o
  -3   5   8     1118.23     1163.68     39.15 o
  -2   5   8      462.32      439.18     24.50 o
  -1   5   8      914.31      913.37     31.67 o
   0   5   8       65.61       66.22     10.00 o
   1   5   8    13038.24    12656.53    121.63 o
   2   5   8      398.44      371.86     29.23 o
   3   5   8     2088.02     2152.20    258.77 o
  -3   6   8     2643.89     2545.00     57.87 o
  -2   6   8       33.73       44.29      9.07 o
  -1   6   8     1231.07     1205.57     46.24 o
   0   6   8      878.38      829.78     31.68 o
   1   6   8      246.71      214.46     16.96 o
   2   6   8        3.68        1.89     16.06 o
  -2   7   8       32.71       17.00     12.98 o
  -1   7   8      100.69      119.74     22.13 o
   0   7   8     2637.20     2577.18     78.97 o
   1   7   8     3704.76     3391.86     85.43 o
  -1   8   8       64.02       50.96     10.94 o
   0   8   8        7.19       36.04     13.29 o
  -4   0   9       62.02       71.73     13.62 o
  -3   0   9     5744.80     5199.40     77.72 o
  -2   0   9       29.55       41.41     15.87 o
  -1   0   9    18647.60    20465.65    966.62 o
   0   0   9      687.21      734.49     37.67 o
   1   0   9     1145.53     1220.90     39.46 o
   2   0   9     7684.52     8492.74    117.83 o
   3   0   9      275.08      256.46     16.18 o
  -4   1   9      190.04      187.77      9.08 o
  -3   1   9        8.99       19.71     12.64 o
  -2   1   9     1362.71     1320.52     60.12 o
  -1   1   9      412.45      426.48     17.41 o
   0   1   9      179.64      177.41     18.26 o
   1   1   9      384.80      444.13     18.58 o
   2   1   9     1613.70     1736.30     34.51 o
   3   1   9      454.54      485.24     21.17 o
  -4   2   9      324.92      291.27     18.83 o
  -3   2   9      155.53      159.06     14.63 o
  -2   2   9    11684.39    11846.06    442.31 o
  -1   2   9     1677.41     1696.17     59.16 o
   0   2   9     6130.22     6545.76    133.57 o
   1   2   9      448.47      482.49     27.35 o
   2   2   9      256.71      275.40     48.60 o
   3   2   9     4964.52     5060.26    434.56 o
  -4   3   9     1889.96     1821.85     73.32 o
  -3   3   9      918.92      878.75     61.01 o
  -2   3   9      184.65      183.64     27.03 o
  -1   3   9      234.13      240.52     20.18 o
   0   3   9        2.46      -11.16     14.70 o
   1   3   9     1283.00     1295.23     91.45 o
   2   3   9       97.60      105.78     18.12 o
  -3   4   9     1051.88     1068.55     38.16 o
  -2   4   9     6065.25     6069.46    479.20 o
  -1   4   9     4237.93     4501.67    409.81 o
   0   4   9     1715.48     1668.05    110.74 o
   1   4   9       82.90       88.36     29.89 o
   2   4   9     1316.40     1398.43     58.16 o
  -3   5   9      114.26      115.42     10.41 o
  -2   5   9     1440.75     1460.84     85.80 o
  -1   5   9      174.84      183.43     34.46 o
   0   5   9      147.77      130.40     10.06 o
   1   5   9      101.07      113.61      9.33 o
   2   5   9     1988.88     1939.69    347.48 o
  -2   6   9      209.34      316.68    142.57 o
  -1   6   9     9668.53     9333.17    110.07 o
   0   6   9      949.49      875.52     36.06 o
   1   6   9      317.49      313.80     21.71 o
  -1   7   9      390.88      375.70     23.79 o
   0   7   9       62.15       59.30     12.04 o
  -4   0  10      424.00      366.02     35.78 o
  -3   0  10       27.46       42.98     16.75 o
  -2   0  10      339.11      362.22     22.90 o
  -1   0  10      256.99      248.51     16.61 o
   0   0  10     2427.91     2722.36     57.88 o
   1   0  10       65.15       83.15     11.07 o
   2   0  10     3780.87     4165.45     78.75 o
  -3   1  10     5799.10     5634.34    156.48 o
  -2   1  10      217.25      287.67     40.84 o
  -1   1  10       24.72       40.21      8.66 o
   0   1  10     4564.15     5150.43     87.26 o
   1   1  10      693.31      787.71     24.95 o
   2   1  10       37.13       45.88     10.31 o
  -3   2  10       76.21       84.58     21.73 o
  -2   2  10      112.13      116.86     11.15 o
  -1   2  10     1781.07     1879.33     64.09 o
   0   2  10      223.01      258.71     18.37 o
   1   2  10     1021.68     1053.01    112.62 o
   2   2  10        8.65       26.91     22.34 o
  -3   3  10     2464.39     2416.98    146.96 o
  -2   3  10     3906.51     3683.31    260.05 o
  -1   3  10     5281.77     5380.76    209.79 o
   0   3  10      247.21      233.14     14.99 o
   1   3  10     2763.64     2881.49    210.62 o
   2   3  10      221.05      231.66     36.09 o
  -3   4  10       34.29       21.12     17.51 o
  -2   4  10      160.58      208.03     24.67 o
  -1   4  10     1114.68     1097.43     68.66 o
   0   4  10      618.51      623.08     33.72 o
   1   4  10      197.96      191.36     13.23 o
  -2   5  10       25.51        8.22     16.58 o
  -1   5  10       99.86      117.55      9.77 o
   0   5  10     5278.48     5218.28    202.85 o
   1   5  10      138.85      119.27     14.83 o
  -1   6  10      190.07      198.67     13.31 o
  -3   0  11      244.57      268.52     17.70 o
  -2   0  11     4273.13     4467.21     78.60 o
  -1   0  11      205.52      236.93     39.62 o
   0   0  11      364.02      396.20     24.80 o
   1   0  11      994.62     1152.62     44.27 o
  -3   1  11      320.12      322.25     15.58 o
  -2   1  11      716.59      787.46     25.63 o
  -1   1  11      247.44      257.02     11.40 o
   0   1  11     5836.01     6367.99     87.73 o
   1   1  11     2311.49     2401.16     43.37 o
  -2   2  11      664.33      677.47     33.95 o
  -1   2  11      471.77      513.15     29.05 o
   0   2  11     1334.12     1507.62     56.33 o
   1   2  11      938.73      979.84     40.90 o
  -2   3  11        4.70       25.77     16.01 o
  -1   3  11     5270.72     5646.55    142.94 o
   0   3  11      143.20      128.08     11.23 o
  -1   4  11      108.02      106.01     11.06 o
 
